# Supplementary material for: Adsorption Sites on Pd Nanoparticles Unraveled by Machine-Learning Potential with Adaptive Sampling
Source: Molecules. 2022 Jan 6;27(2):357. doi: 10.3390/molecules27020357 (PMC8780420; doi:10.3390/molecules27020357)
Supplement: Supplementary file 1 [file molecules-27-00357-s001.zip]

Archive with 1 entries (1 files):
- molecules-1521300-supplementary.pdf
